# Supplementary material for: Neonicotinoid Pesticides Affect Developing Neurons in Experimental Mouse Models and in Human Induced Pluripotent Stem Cell (iPSC)-Derived Neural Cultures and Organoids
Source: Cells. 2024 Jul 31;13(15):1295. doi: 10.3390/cells13151295 (PMC11311455; doi:10.3390/cells13151295)
Supplement: Supplementary file 1 [file cells-13-01295-s001.zip]

Archive with 1 entries (1 files):
- cells-3115611-Supplementary Material.pdf
